# Supplementary material for: Architecture of the RNA polymerase II-Paf1C-TFIIS transcription elongation complex
Source: Nat Commun. 2017 Jun 6;8:15741. doi: 10.1038/ncomms15741 (PMC5467213; doi:10.1038/ncomms15741)
Supplement: Supplementary Data 1 — High-confidence crosslinks of Pol II-Paf1C-TFIIS complex and Paf1C [file ncomms15741-s2.xlsx]

## Sheet: Pol II-Paf1C-TFIIS-inter
Pol II-Paf1C-TFIIS transcription elongation complex inter-crosslinks
					Measurement 1		Measurement 2
Type of crosslinking	Protein a	Protein b	Residue protein a	Residue protein b	Count of Spectrum 1	Max of Score 1	Count of Spectrum 2	Max of Score 2	Distance (Å)	Distance (Å) (unstructured, from the nearest structured Ca)	Domains
Pol II-Pol II	Rpb1	Rpb11	368	37	6	11.5406	4	11.172	20.2
	Rpb1	Rpb11	644	26	53	12.1543	51	13.9245	18.5
	Rpb1	Rpb11	644	62	4	14.3179	4	15.9706	18.4
	Rpb1	Rpb2	2	886	2	7.78516	2	11.5901	30.9
	Rpb1	Rpb2	2	934	4	13.4737	4	15.0182	39.2
	Rpb1	Rpb2	34	1183	3	5.53462	5	5.77211	14.8
	Rpb1	Rpb2	323	934	4	7.94692	3	8.74473	34.8
	Rpb1	Rpb2	1093	227	7	16.9281	7	16.8633	20.9
	Rpb1	Rpb2	1093	228	3	9.87615	2	13.1261	21
	Rpb1	Rpb2	1093	507	6	14.7747	5	15.0372	21.2
	Rpb1	Rpb2	1102	507	21	11.6073	19	12.7799	17.6
	Rpb1	Rpb2	1112	507	7	12.8447	11	13.0141	18.9
	Rpb1	Rpb2	1262	270	6	14.2321	7	15.2226	21.8
	Rpb1	Rpb4	15	1 (unstructured)	4	19.7375	3	16.5513		20 (Rpb1_15-Rpb4_4)
	Rpb1	Rpb4	129	1 (unstructured)	4	14.0092	5	12.7932		40.3 (Rpb1_15-Rpb4_4)
	Rpb1	Rpb4	129	2 (unstructured)	2	13.0804	2	12.7799		40.3 (Rpb1_15-Rpb4_4)
	Rpb1	Rpb5	15	171	2	11.699	4	10.8239	20.6
	Rpb1	Rpb5	129	161	5	8.06601	7	7.95861	21.8
	Rpb1	Rpb5	129	171	28	12.7545	26	12.2684	15
	Rpb1	Rpb5	938	152	3	5.98716	6	7.28819	19.8
	Rpb1	Rpb5	938	201	3	6.44855	5	9.0575	15.5
	Rpb1	Rpb5	941	152	4	7.3536	6	7.58336	18.3
	Rpb1	Rpb5	941	201	7	8.07007	7	6.64207	13.3
	Rpb1	Rpb5	1003	197	4	10.8996	4	11.8761	20.3
	Rpb1	Rpb6	15	67 (unstructured)	3	3.7986	4	6.18776		17.8 (Rpb1_15-Rpb6_72)
	Rpb1	Rpb6	15	72	15	8.05257	14	8.56067	17.8
	Rpb1	Rpb6	129	67 (unstructured)	7	7.83565	6	8.18442		27.9 (Rpb1_129-Rpb6_72)
	Rpb1	Rpb6	1003	72	2	9.07212	2	10.2628	19.4
	Rpb1	Rpb6	1003	76	3	8.28819	3	7.23284	13.9
	Rpb1	Rpb8	977	136	3	7.84466	2	8.52288	13.3
	Rpb1	Rpb9	1093	93	7	16.3107	6	14.3242	16.2
	Rpb2	Rpb10	191	68 (unstructured)	4	6.69897	4	7.73518		10.7 (Rpb2_191-Rpb10_65)
	Rpb2	Rpb10	813	59	12	9.91721	8	13.5143	14
	Rpb2	Rpb3	191	149	3	7.11126	4	8.89279	13.5
	Rpb2	Rpb9	227	93	8	11.0367	3	8.30539	16.2
	Rpb3	Rpb10	149	68 (unstructured)	4	7.73755	5	6.50585		7.7 (Rpb3_149-Rpb10_65)
	Rpb3	Rpb11	253	37	2	8.07572	2	9.32148	14.5
	Rpb3	Rpb12	149	37	4	12.7905	3	12.2426	15.2
	Rpb4	Rpb5	1 (unstructured)	171	3	15.4724	4	14.8447		36.7 (Rpb4_4-Rpb5_171)
	Rpb4	Rpb5	2 (unstructured)	171	3	14.8125	2	14.5406		36.7 (Rpb4_4-Rpb5_171)
	Rpb4	Rpb6	1 (unstructured)	72	2	7.80688	2	7.71444		25.9 (Rpb4_4-Rpb6_72)
	Rpb5	Rpb6	171	67 (unstructured)	9	6.17718	7	5.12321		16.1 (Rpb5_171-Rpb6_72)
	Rpb5	Rpb6	171	70 (unstructured)	7	12.2306	10	11.4342		16.1 (Rpb5_171-Rpb6_72)
	Rpb5	Rpb6	171	72	16	12.767	19	12.8356	16.1
	Rpb6	Rpb7	67 (unstructured)	73	7	13.8633	6	7.59346		17.6 (Rpb6_72-Rpb7_73)
	Rpb6	Rpb7	70 (unstructured)	73	9	13.0857	9	13.1605		17.6 (Rpb6_72-Rpb7_73)
	Rpb6	Rpb7	72	73	24	16.8962	24	15.8097	17.6
Pol II-TFIIS	TFIIS	Rpb1	196	1217	12	22.7773	9	20.9872	16.4
	TFIIS	Rpb1	250	705	2	5.30016	2	6.36452	13.9
	TFIIS	Rpb1	273	1290	2	9.07779	2	8.50864	15.9
	TFIIS	Rpb1	278	1093	2	9.73518	2	14.0195	25.2
	TFIIS	Rpb1	278	1290	4	16.8794	4	18.9172	19.4
Pol II-Paf1C	Ctr9-∆C913	Rpb1	443	34	2	5.03245	3	6.37882			Clamp_Core
	Ctr9-∆C913	Rpb3	749	199	4	19.9101	4	18.5229			Rpb3
	Rtf1	Rpb2	473	344	2	19.8729	4	9.56543			Lobe
	Leo1	Rpb1	369	101	2	11.6946	2	7.14569			Clamp_Head
	Leo1	Rpb1	369	1102	4	7.82102	5	7.35853			Cleft
	Leo1	Rpb2	298	606	4	6.92082	3	10.2366			External 2
	Leo1	Rpb2	302	606	5	7.17198	8	6.63264			External 2
	Leo1	Rpb2	305	246	3	12.0009	3	10.6635			Lobe
	Leo1	Rpb2	305	606	8	9.3439	5	9.61979			External 2
	Leo1	Rpb2	332	87	6	14.5935	3	8.86646			Protrusion
	Leo1	Rpb2	332	353	5	8.78516	3	7.35458			Lobe
	Leo1	Rpb2	337	87	8	13.4522	9	16.1605			Protrusion
	Leo1	Rpb2	337	133	2	12.6968	2	8.40782			Protrusion
	Leo1	Rpb2	337	148	3	9.52871	4	12.4828			Protrusion
	Leo1	Rpb2	337	228	5	13.3655	6	11.821			Lobe
	Leo1	Rpb2	337	246	4	10.6126	3	11.8239			Lobe
	Leo1	Rpb2	337	270	2	9.9393	2	10.2441			Lobe
	Leo1	Rpb2	337	277	2	7.44855	5	9.1343			Lobe
	Leo1	Rpb2	337	344	4	11.9066	5	12.3215			Lobe
	Leo1	Rpb2	337	353	4	10.4711	4	8.57675			Lobe
	Leo1	Rpb2	337	358	3	9.83863	3	10.082			Lobe
	Leo1	Rpb2	337	422	2	6.83863	2	8.62893			Protrusion
	Leo1	Rpb2	337	426	2	7.6968	2	7.80134			Protrusion
	Leo1	Rpb2	337	445	3	12.2518	4	12.8633			Protrusion
	Leo1	Rpb2	337	451	4	11.0311	3	11.3969			Protrusion
	Leo1	Rpb2	351	87	2	5.9431	2	5.47496			Lobe
	Leo1	Rpb2	351	344	4	5.46471	5	5.66756			Lobe
	Leo1	Rpb2	353	353	3	8.07007	4	9.90309			Lobe
	Leo1	Rpb2	355	228	2	15.4685	4	17.0438			Lobe
	Leo1	Rpb2	355	277	3	18.224	3	21.0367			Lobe
	Leo1	Rpb2	355	344	5	6.31247	4	7.76447			Lobe
	Leo1	Rpb2	369	87	3	14.8097	2	18.6536			Protrusion
	Leo1	Rpb2	369	228	13	26.3354	12	24.6108			Lobe
	Leo1	Rpb2	369	270	13	18.4101	13	19.2211			Lobe
	Leo1	Rpb2	369	277	9	19.6716	13	22.5817			Lobe
	Leo1	Rpb2	369	344	7	14.8665	9	13.2573			Lobe
	Leo1	Rpb2	369	353	2	7.56067	2	6.23582			Lobe
	Leo1	Rpb2	369	426	7	12.8356	10	11.9547			Protrusion
	Leo1	Rpb2	369	471	3	9.9431	2	10.0259			Fork
	Leo1	Rpb2	369	865	3	23.0958	2	18.4498			Wall
	Paf1	Rpb2	109	87	4	17.2027	5	13.9957			Protrusion
	Paf1	Rpb2	114	451	3	11.1986	2	9.34486			Protrusion
	Paf1	Rpb2	320	353	2	9.68194	3	7.54061			Lobe
	Cdc73	Rpb11	205	55	4	12.8794	4	11.7986			Rpb11
	Cdc73	Rpb11	218	55	10	10.7986	10	10.9788			Rpb11
	Cdc73	Rpb11	236	55	2	6.0804	2	17.8794			Rpb11
	Cdc73	Rpb11	385	55	2	6.1261	3	6.80967			Rpb11
	Cdc73	Rpb2	194	451	3	17.2716	5	14.5817			Protrusion
	Cdc73	Rpb3	263	199	3	15.284	3	14.3478			Rpb3
Paf1C-TFIIS	Leo1	TFIIS	331	78	7	7.42946	6	6.73049			Domain I
	Leo1	TFIIS	331	80	3	7.84466	3	6.85699			Domain I
Paf1C-Paf1C	Ctr9-∆C913	Cdc73	427	226	2	6.02733	3	9.51004
	Ctr9-∆C913	Cdc73	427	263	4	8.21112	4	9.56703
	Ctr9-∆C913	Cdc73	427	385	5	12.2104	4	12.6345
	Ctr9-∆C913	Cdc73	432	194	7	10.4001	6	13.9626
	Ctr9-∆C913	Cdc73	432	282	3	11.8239	3	11.0799
	Ctr9-∆C913	Cdc73	432	385	3	9.74958	3	8.63827
	Ctr9-∆C913	Cdc73	443	263	4	7.50031	4	7.85387
	Ctr9-∆C913	Cdc73	636	212	7	7.3363	6	10.011
	Ctr9-∆C913	Cdc73	636	218	7	12.3045	6	10.4584
	Ctr9-∆C913	Cdc73	636	226	7	7.41005	5	11.6234
	Ctr9-∆C913	Cdc73	636	385	3	20.6635	4	17.4202
	Ctr9-∆C913	Cdc73	671	205	4	12.4685	3	10.9469
	Ctr9-∆C913	Cdc73	671	212	3	7.29499	5	6.73283
	Ctr9-∆C913	Cdc73	671	218	2	6.77989	2	8.48413
	Ctr9-∆C913	Cdc73	671	385	5	9.9914	5	9.84164
	Ctr9-∆C913	Cdc73	760	185	4	10.8601	3	10.5784
	Ctr9-∆C913	Cdc73	784	385	4	6.54975	4	5.37572
	Ctr9-∆C913	Cdc73	793	371	2	14.752	2	10.5129
	Ctr9-∆C913	Cdc73	867	385	3	9.71897	3	10.6108
	Ctr9-∆C913	Leo1	443	337	3	9.40012	2	9.04915
	Ctr9-∆C913	Leo1	450	369	2	13.8729	2	15.6091
	Ctr9-∆C913	Leo1	749	305	3	7.61261	5	8.72816
	Ctr9-∆C913	Leo1	759	305	2	10.8761	2	12.821
	Ctr9-∆C913	Leo1	784	337	2	8.51999	2	5.62342
	Ctr9-∆C913	Leo1	793	302	3	8.59346	5	7.7167
	Ctr9-∆C913	Leo1	839	337	2	8.08991	2	8.1831
	Ctr9-∆C913	Paf1	180	81	14	15.475	15	14.248
	Ctr9-∆C913	Paf1	180	341	2	5.33819	2	5.00966
	Ctr9-∆C913	Paf1	232	109	21	16.9245	22	19.8297
	Ctr9-∆C913	Paf1	232	114	8	13.0731	9	13.9172
	Ctr9-∆C913	Paf1	232	137	3	5.80688	2	6.50446
	Ctr9-∆C913	Paf1	235	109	3	7.46344	3	7.72816
	Ctr9-∆C913	Paf1	239	93	23	9.06651	23	9.95078
	Ctr9-∆C913	Paf1	239	109	3	12.6716	3	14.6799
	Ctr9-∆C913	Paf1	443	109	2	9.18842	2	10.3737
	Ctr9-∆C913	Paf1	443	137	4	11.6091	3	11.2034
	Ctr9-∆C913	Paf1	450	109	11	18.342	12	16.0283
	Ctr9-∆C913	Paf1	450	114	4	16.3915	4	15.8125
	Ctr9-∆C913	Paf1	450	137	5	10.767	5	15.5735
	Ctr9-∆C913	Paf1	456	109	5	10.3726	6	11.2161
	Ctr9-∆C913	Paf1	456	114	4	13.8477	3	13.2262
	Ctr9-∆C913	Paf1	620	12	19	10.3851	15	9.31158
	Ctr9-∆C913	Paf1	626	12	35	7.59688	25	8.16052
	Ctr9-∆C913	Paf1	793	170	6	8.66354	5	8.97881
	Ctr9-∆C913	Paf1	813	12	5	8.08566	5	11.098
	Ctr9-∆C913	Paf1	839	180	2	5.73283	3	5.49894
	Ctr9-∆C913	Rtf1	156	457	3	9.67572	3	8.21824
	Ctr9-∆C913	Rtf1	156	473	3	11.0283	2	11.4698
	Ctr9-∆C913	Rtf1	166	460	5	14.8356	5	16.8182
	Ctr9-∆C913	Rtf1	166	473	6	8.55129	6	10.8268
	Ctr9-∆C913	Rtf1	166	483	3	13.7986	2	12.9666
	Ctr9-∆C913	Rtf1	166	495	4	8.05651	4	7.78781
	Ctr9-∆C913	Rtf1	180	457	5	11.8097	2	10.8125
	Ctr9-∆C913	Rtf1	180	495	11	17.7258	5	15.1068
	Ctr9-∆C913	Rtf1	196	473	3	14.6198	3	17.0119
	Ctr9-∆C913	Rtf1	232	457	4	13.9508	4	12.5952
	Ctr9-∆C913	Rtf1	232	460	5	18.7932	5	19.9706
	Ctr9-∆C913	Rtf1	232	473	6	15.6635	5	14.1746
	Ctr9-∆C913	Rtf1	232	474	4	14.3788	4	17.5186
	Ctr9-∆C913	Rtf1	235	517	3	7.43063	4	6.36051
	Ctr9-∆C913	Rtf1	239	508	4	16.0039	4	12.6799
	Ctr9-∆C913	Rtf1	239	510	4	13.7747	3	12.9101
	Ctr9-∆C913	Rtf1	274	530	7	14.104	4	13.8013
	Ctr9-∆C913	Rtf1	277	530	7	12.4949	6	12.7423
	Ctr9-∆C913	Rtf1	367	457	2	12.3261	1	7.60206
	Ctr9-∆C913	Rtf1	443	280	2	7.60033	2	7.2233
	Ctr9-∆C913	Rtf1	443	432	2	10.9101	2	9.27491
	Ctr9-∆C913	Rtf1	443	450	3	10.3915	2	9.51999
	Ctr9-∆C913	Rtf1	443	460	4	13.2226	4	13.9208
	Ctr9-∆C913	Rtf1	443	473	2	10.9666	2	12.4353
	Ctr9-∆C913	Rtf1	450	284	2	7.36051	3	9.05208
	Ctr9-∆C913	Rtf1	450	457	3	10.9469	4	11.8697
	Ctr9-∆C913	Rtf1	450	460	2	12.3536	2	10.8508
	Ctr9-∆C913	Rtf1	450	473	4	19.0565	4	21.4855
	Ctr9-∆C913	Rtf1	450	510	2	10.8041	2	9.3439
	Ctr9-∆C913	Rtf1	456	517	7	15.4168	7	12.1373
	Ctr9-∆C913	Rtf1	456	522	4	8.77211	4	9.37675
	Ctr9-∆C913	Rtf1	456	530	5	19.2034	5	18.2652
	Ctr9-∆C913	Rtf1	487	530	4	14.9281	3	16.2373
	Ctr9-∆C913	Rtf1	496	530	3	11.2628	4	15.4802
	Ctr9-∆C913	Rtf1	497	530	61	19.6676	56	18.1296
	Ctr9-∆C913	Rtf1	749	284	5	8.77469	4	8.65758
	Rtf1	Leo1	280	302	2	5.28819	2	6.29843
	Rtf1	Leo1	280	337	2	7.02919	3	6.53313
	Rtf1	Leo1	280	369	3	15.8297	3	16.6271
	Rtf1	Leo1	450	337	2	9.88941	3	8.23958
	Rtf1	Leo1	460	369	3	17.0066	3	17.0915
	Rtf1	Leo1	510	337	3	13.1221	3	11.3036
	Rtf1	Paf1	256	109	2	11.6091	2	8.80967
	Rtf1	Paf1	256	114	3	8.23136	3	7.53462
	Rtf1	Paf1	457	114	3	20.752	4	19.1925
	Rtf1	Paf1	460	90	2	12.5607	3	9.83268
	Rtf1	Paf1	460	109	3	15.384	3	16.2865
	Rtf1	Paf1	460	114	3	10.5391	2	15.1068
	Rtf1	Paf1	460	137	2	6.46344	3	8.93554
	Rtf1	Paf1	473	109	3	17.8827	3	17.1555
	Rtf1	Paf1	474	90	2	16.9957	2	18.7399
	Rtf1	Paf1	495	90	3	14.9626	3	12.2248
	Rtf1	Paf1	495	114	3	7.61618	2	9.12436
	Rtf1	Paf1	508	90	11	14.475	8	10.2573
	Rtf1	Paf1	510	109	13	15.7595	13	15.1186
	Rtf1	Paf1	510	114	7	14.2007	6	15.2652
	Rtf1	Paf1	517	109	19	12.7212	21	15.7905
	Rtf1	Paf1	517	114	7	12.2457	7	12.1858
	Rtf1	Paf1	522	109	2	10.8327	3	9.01637
	Rtf1	Paf1	530	109	2	10.1451	2	9.6216
	Rtf1	Paf1	530	114	3	14.1057	4	14.2277
	Leo1	Cdc73	305	194	3	10.7447	3	10.1713
	Leo1	Cdc73	337	385	3	14.1433	3	13.4828
	Leo1	Cdc73	369	205	3	13.4724	3	11.1349
	Leo1	Cdc73	369	371	2	13.1051	2	16.9706
	Leo1	Paf1	122	320	2	11.2874	6	12.7328
	Leo1	Paf1	156	295	6	18.9957	9	15.7055
	Leo1	Paf1	192	283	2	9.16052	2	6.41005
	Leo1	Paf1	225	167	11	14.3125	11	15.341
	Leo1	Paf1	225	170	3	10.8601	4	12.9393
	Leo1	Paf1	225	295	5	11.2874	5	13.7055
	Leo1	Paf1	302	137	10	10.4318	13	8.7167
	Leo1	Paf1	302	283	2	5.89279	4	6.8729
	Leo1	Paf1	305	114	2	5.59007	2	8.60906
	Leo1	Paf1	305	137	9	10.6126	11	11.6498
	Leo1	Paf1	305	283	4	7.43415	4	6.8729
	Leo1	Paf1	316	283	8	18.2708	11	14.9355
	Leo1	Paf1	331	341	3	7.29158	4	9.04818
	Leo1	Paf1	332	283	2	8.54516	4	7.84771
	Leo1	Paf1	332	352	2	6.89963	2	5.27984
	Leo1	Paf1	337	109	7	15.8416	6	15.9245
	Leo1	Paf1	337	114	2	15.9788	3	13.9101
	Leo1	Paf1	337	137	4	14.0575	4	13.5528
	Leo1	Paf1	337	283	6	17.1385	6	17.399
	Leo1	Paf1	337	307	4	7.70333	3	9.8729
	Leo1	Paf1	337	341	4	13.7167	5	11.475
	Leo1	Paf1	337	352	18	12.8861	11	14.3625
	Leo1	Paf1	369	109	2	12.6498	2	13.8153
	Leo1	Paf1	369	320	3	9.70774	5	16.0301
	Leo1	Paf1	369	341	2	10.1965	3	10.7305

## Sheet: Paf1C-inter and -intra
Paf1C crosslinks
	Protein a	Protein b	Residue protein a	Residue protein b	Max of Score
Inter-crosslinks	Ctr9	Rtf1	166	483	9.69037
	Ctr9	Rtf1	180	495	7.78252
	Ctr9	Rtf1	235	517	7.48678
	Ctr9	Rtf1	239	510	7.95468
	Ctr9	Rtf1	497	530	9.80134
	Ctr9	Leo1	432	369	10.068
	Ctr9	Leo1	552	369	9.77469
	Ctr9	Paf1	235	93	11.2449
	Ctr9	Paf1	239	93	9.87943
	Ctr9	Paf1	232	109	22.061
	Ctr9	Paf1	232	114	25.0223
	Ctr9	Paf1	235	109	5.55909
	Ctr9	Paf1	450	109	8.03574
	Ctr9	Paf1	620	12	12.1192
	Ctr9	Paf1	626	12	5.72584
	Ctr9	Paf1	765	12	12.7905
	Ctr9	Paf1	813	12	8.07469
	Ctr9	Cdc73	427	226	9.07624
	Ctr9	Cdc73	427	366	5.02919
	Ctr9	Cdc73	432	226	14.2749
	Ctr9	Cdc73	636	218	5.27246
	Ctr9	Cdc73	671	226	8.7986
	Rtf1	Leo1	439	369	6.75449
	Rtf1	Paf1	473	341	13.7905
	Rtf1	Paf1	510	109	10.8013
	Rtf1	Paf1	510	114	10.5719
	Rtf1	Paf1	517	109	17.8539
	Rtf1	Paf1	517	137	11.5607
	Rtf1	Paf1	522	109	8.76195
	Leo1	Paf1	122	215	18.6003
	Leo1	Paf1	122	241	12.2581
	Leo1	Paf1	122	320	12.7423
	Leo1	Paf1	122	324	23.4559
	Leo1	Paf1	142	324	13.3468
	Leo1	Paf1	192	352	22.3536
	Leo1	Paf1	225	137	6.44855
	Leo1	Paf1	285	215	20.8356
	Leo1	Paf1	298	137	6.01457
	Leo1	Paf1	316	283	15.4056
	Leo1	Paf1	316	352	19.1938
	Leo1	Paf1	337	283	13.8069
	Leo1	Paf1	337	352	7.87943
	Leo1	Cdc73	369	226	16.1701
	Paf1	Cdc73	352	199	13.6778
Intra-crosslinks	Ctr9	Ctr9	356	367	14.8239
	Ctr9	Ctr9	456	235	7.91721
	Ctr9	Ctr9	497	530	20.0218
	Ctr9	Ctr9	552	760	15.3179
	Ctr9	Ctr9	620	626	5.54363
	Ctr9	Ctr9	671	677	6.17005
	Ctr9	Ctr9	682	636	5.21824
	Ctr9	Ctr9	793	759	15.9747
	Ctr9	Ctr9	813	626	7.18442
	Ctr9	Ctr9	909	839	6.85699
	Ctr9	Ctr9	923	938	5.71897
	Ctr9	Ctr9	929	938	5.55596
	Ctr9	Ctr9	941	948	15.7328
	Ctr9	Ctr9	999	938	6.35067
	Ctr9	Ctr9	1005	997	5.75203
	Ctr9	Ctr9	1012	999	6.10403
	Ctr9	Ctr9	1012	1005	8.04001
	Ctr9	Ctr9	1012	1027	9.65365
	Rtf1	Rtf1	33	131	11.8794
	Rtf1	Rtf1	87	116	10.7282
	Rtf1	Rtf1	131	138	12.8962
	Rtf1	Rtf1	138	131	6.82974
	Rtf1	Rtf1	162	170	5.49621
	Rtf1	Rtf1	391	407	9.34969
	Rtf1	Rtf1	391	460	11.9586
	Rtf1	Rtf1	401	390	10.3655
	Rtf1	Rtf1	401	412	17.0052
	Rtf1	Rtf1	412	401	12.7959
	Rtf1	Rtf1	412	432	9.12901
	Rtf1	Rtf1	422	407	8.25885
	Rtf1	Rtf1	439	391	13.6326
	Rtf1	Rtf1	439	401	16.7852
	Rtf1	Rtf1	439	412	5.8729
	Rtf1	Rtf1	439	450	13.3215
	Rtf1	Rtf1	439	457	6.48545
	Rtf1	Rtf1	439	460	10.3851
	Rtf1	Rtf1	449	432	6.9431
	Rtf1	Rtf1	449	457	5.29843
	Rtf1	Rtf1	449	460	20.1385
	Rtf1	Rtf1	449	474	13.5654
	Rtf1	Rtf1	457	460	15.3788
	Rtf1	Rtf1	457	473	10.1844
	Rtf1	Rtf1	460	450	9.59688
	Rtf1	Rtf1	460	473	11.4789
	Rtf1	Rtf1	474	450	12.3915
	Rtf1	Rtf1	474	460	19.8665
	Rtf1	Rtf1	483	473	9.91721
	Rtf1	Rtf1	495	473	5.00261
	Rtf1	Rtf1	503	510	13.7352
	Rtf1	Rtf1	510	473	10.2757
	Rtf1	Rtf1	510	522	5.82391
	Leo1	Leo1	298	305	12.5186
	Leo1	Leo1	331	337	12.3215
	Leo1	Leo1	337	305	10.2182
	Leo1	Leo1	337	332	5.5784
	Leo1	Leo1	355	369	10.9747
	Leo1	Leo1	369	305	6.70997
	Leo1	Leo1	369	337	10.1739
	Paf1	Paf1	137	109	6.85078
	Paf1	Paf1	137	170	9.46344
	Paf1	Paf1	170	180	7.67778
	Paf1	Paf1	241	212	5.61439
	Cdc73	Cdc73	124	2	6.02687
	Cdc73	Cdc73	194	205	21.0301
	Cdc73	Cdc73	226	205	15.2434
	Cdc73	Cdc73	226	218	7.54061
	Cdc73	Cdc73	236	226	15.6198
	Cdc73	Cdc73	236	304	14.3143
	Cdc73	Cdc73	368	371	11.7212
